# Supplementary material for: Non-centrosymmetric Rb2Mn2(MoO4)3
Source: Acta Crystallogr Sect E Struct Rep Online. 2014 Jun 11;70(Pt 7):i36–7. doi: 10.1107/S1600536814013099 (PMC4120560; doi:10.1107/S1600536814013099)
Supplement: Supplementary file 1 [file e-70-00i36-sup1.cif]

##############################################################################
#                                                                            #
# This CIF contains the data in a paper accepted for publication in          #
# Acta Crystallographica Section E. It conforms to the requirements of       #
# Notes for Authors for Acta Crystallographica Section E, and has been       #
# peer reviewed under the auspices of the IUCr Commission on Journals.       #
#                                                                            #
# Full details of the Crystallographic Information File format               #
# are given in the paper "The Crystallographic Information File (CIF):       #
# a New Standard Archive File for Crystallography" by S. R. Hall, F. H.      #
# Allen and I. D. Brown [Acta Cryst. (1991), A47, 655-685].                  #
#                                                                            #
# The current version of the core CIF dictionary is obtainable from          #
# ftp://ftp.iucr.org/pub/cif_core.dic.                                       #
#                                                                            #
# Software is freely available for graphical display of the structure(s)     #
# in this CIF. For information consult the CIF software page                 #
# http://www.iucr.org/resources/cif/software.                                #
#                                                                            #
# This file may be used for bona fide research purposes within the           #
# scientific community so long as proper attribution is given to the journal # 
# article from which it was obtained.                                        #
#                                                                            #
##############################################################################
data_I
_audit_creation_method     SHELXL-97
_journal_date_recd_electronic     2014-05-07
_journal_date_accepted     2014-06-05
_journal_name_full     'Acta Crystallographica, Section E'
_journal_year     2014
_journal_volume     70
_journal_issue      7
_journal_page_first     i36
_journal_page_last     i37
_journal_paper_category     QI
_journal_paper_doi     10.1107/S1600536814013099
_journal_coeditor_code     RU2059
_publ_contact_author_name     'Dr. A. Souilem'
_publ_contact_author_address
;
 Laboratoire de Mat\'eriaux et Cristallochimie
 Facult\'e des Sciences de Tunis
 Universit\'e de Tunis ElManar
 2092 Manar II Tunis, Tunisia
;
_publ_contact_author_email     'souilem_amira@yahoo.fr'
_publ_contact_author_fax     '216 71 88 34 24'
_publ_contact_author_phone     '216 71 87 26 00'
_publ_section_title
;
Non-centrosymmetric Rb~2~Mn~2~(MoO~4~)~3~
;
loop_
    _publ_author_name
    _publ_author_address
    'Bouzidi, Chahira'
;
 Laboratoire de Mat\'eriaux et Cristallochimie
 Facult\'e des Sciences de Tunis,
 Universit\'e de Tunis ElManar
 2092 Manar II Tunis, Tunisia
;
    'Zid, Mohamed Faouzi'
;
 Laboratoire de Mat\'eriaux et Cristallochimie
 Facult\'e des Sciences de Tunis,
 Universit\'e de Tunis ElManar
 2092 Manar II Tunis, Tunisia
;
    'Driss, Ahmed'
;
 Laboratoire de Mat\'eriaux et Cristallochimie
 Facult\'e des Sciences de Tunis,
 Universit\'e de Tunis ElManar
 2092 Manar II Tunis, Tunisia
;
    'Souilem, Amira'
;
 Laboratoire de Mat\'eriaux et Cristallochimie
 Facult\'e des Sciences de Tunis,
 Universit\'e de Tunis ElManar
 2092 Manar II Tunis, Tunisia
;
_database_code_depnum_ccdc_archive     'CCDC 1006923'
_chemical_name_systematic
;
Dirubidium dimanganese(II) tris(tetraoxomolybdate)
;
_chemical_name_common     ?
_chemical_formula_moiety     'Mn2 Mo3 O12 Rb2'
_chemical_formula_sum     'Mn2 Mo3 O12 Rb2'
_chemical_formula_iupac     'Rb2 Mn2 (Mo O4)3'
_chemical_formula_weight     760.64
_chemical_melting_point     ?
_symmetry_cell_setting     cubic
_symmetry_space_group_name_H-M     ' P 21 3'
_symmetry_space_group_name_Hall     'P 2ac 2ab 3'
loop_
    _symmetry_equiv_pos_as_xyz
    'x, y, z'
    '-x+1/2, -y, z+1/2'
    'x+1/2, -y+1/2, -z'
    '-x, y+1/2, -z+1/2'
    'z, x, y'
    'y, z, x'
    '-z+1/2, -x, y+1/2'
    '-y, z+1/2, -x+1/2'
    'z+1/2, -x+1/2, -y'
    '-y+1/2, -z, x+1/2'
    '-z, x+1/2, -y+1/2'
    'y+1/2, -z+1/2, -x'
_cell_length_a     10.9002(9)
_cell_length_b     10.9002(9)
_cell_length_c     10.9002(9)
_cell_angle_alpha     90.00
_cell_angle_beta     90.00
_cell_angle_gamma     90.00
_cell_volume     1295.10(19)
_cell_formula_units_Z     4
_cell_measurement_reflns_used     25
_cell_measurement_theta_min     11
_cell_measurement_theta_max     15
_cell_measurement_temperature     298(2)
_exptl_crystal_description     prism
_exptl_crystal_colour     yellow
_exptl_crystal_size_max     0.25
_exptl_crystal_size_mid     0.15
_exptl_crystal_size_min     0.10
_exptl_crystal_density_diffrn     3.901
_exptl_crystal_density_meas     ?
_exptl_crystal_density_method     'not measured'
_exptl_crystal_F_000     1384
_exptl_absorpt_coefficient_mu     12.240
_exptl_absorpt_correction_type     psi-scan
_exptl_absorpt_process_details     '(North <i>et al.</i>, 1968)'
_exptl_absorpt_correction_T_min     0.071
_exptl_absorpt_correction_T_max     0.210
_exptl_special_details     ?
_diffrn_ambient_temperature     298(2)
_diffrn_radiation_type     MoK\a
_diffrn_radiation_wavelength     0.71073
_diffrn_radiation_source     'fine-focus sealed tube'
_diffrn_radiation_monochromator     graphite
_diffrn_measurement_device_type     'Enraf--Nonius CAD-4'
_diffrn_measurement_method     \w/2\q
_diffrn_detector_area_resol_mean     ?
_diffrn_reflns_number     2949
_diffrn_reflns_av_R_equivalents     0.0438
_diffrn_reflns_av_sigmaI/netI     0.0406
_diffrn_reflns_theta_min     2.64
_diffrn_reflns_theta_max     26.93
_diffrn_reflns_theta_full     26.93
_diffrn_measured_fraction_theta_max     1.000
_diffrn_measured_fraction_theta_full     1.000
_diffrn_reflns_limit_h_min     -13
_diffrn_reflns_limit_h_max     1
_diffrn_reflns_limit_k_min     -1
_diffrn_reflns_limit_k_max     13
_diffrn_reflns_limit_l_min     -13
_diffrn_reflns_limit_l_max     6
_diffrn_standards_number     2
_diffrn_standards_interval_time     120
_diffrn_standards_decay_%     1.3
loop_
    _diffrn_standard_refln_index_h
    _diffrn_standard_refln_index_k
    _diffrn_standard_refln_index_l
    -7 1 3
    -3 7 1
_refine_special_details
;
Refinement of <i>F</i>^2^ against ALL reflections. The weighted <i>R</i>-factor
<i>wR</i> and goodness of fit <i>S</i> are based on <i>F</i>^2^, conventional
<i>R</i>-factors <i>R</i> are based on <i>F</i>, with <i>F</i> set to zero for
negative <i>F</i>^2^. The threshold expression of <i>F</i>^2^ >
\s(<i>F</i>^2^) is used only for calculating <i>R</i>-factors(gt) <i>etc</i>.
and is not relevant to the choice of reflections for refinement.
<i>R</i>-factors based on <i>F</i>^2^ are statistically about twice as large
as those based on <i>F</i>, and <i>R</i>- factors based on ALL data will be
even larger.
;
_reflns_number_total     916
_reflns_number_gt     838
_reflns_threshold_expression     I>2\s(I)
_refine_ls_structure_factor_coef     Fsqd
_refine_ls_matrix_type     full
_refine_ls_R_factor_all     0.0428
_refine_ls_R_factor_gt     0.0354
_refine_ls_wR_factor_gt     0.0765
_refine_ls_wR_factor_ref     0.0790
_refine_ls_goodness_of_fit_ref     1.096
_refine_ls_restrained_S_all     1.096
_refine_ls_number_reflns     916
_refine_ls_number_parameters     59
_refine_ls_number_restraints     0
_refine_ls_weighting_scheme     calc
_refine_ls_weighting_details
        'calc w=1/[\s^2^(Fo^2^)+(0.0187P)^2^+14.7659P] where P=(Fo^2^+2Fc^2^)/3'
_atom_sites_solution_primary     direct
_atom_sites_solution_secondary     difmap
_refine_ls_shift/su_max     0.000
_refine_ls_shift/su_mean     0.000
_refine_diff_density_max     1.028
_refine_diff_density_min     -0.963
_refine_ls_extinction_method     'SHELXL97 (Sheldrick, 2008)'
_refine_ls_extinction_coef     0.0049(4)
_refine_ls_extinction_expression
                                  'Fc^*^=kFc[1+0.001xFc^2^\l^3^/sin(2\q)]^-1/4^'
_refine_ls_abs_structure_details     'Flack (1983), 264 Friedel pairs'
_refine_ls_abs_structure_Flack     0.04(2)
loop_
    _atom_type_symbol
    _atom_type_description
    _atom_type_scat_dispersion_real
    _atom_type_scat_dispersion_imag
    _atom_type_scat_source
    'O' 'O' 0.0106 0.0060
                         'International Tables Vol C Tables 4.2.6.8 and 6.1.1.4'
    'Mn' 'Mn' 0.3368 0.7283
                         'International Tables Vol C Tables 4.2.6.8 and 6.1.1.4'
    'Rb' 'Rb' -0.9393 2.9676
                         'International Tables Vol C Tables 4.2.6.8 and 6.1.1.4'
    'Mo' 'Mo' -1.6832 0.6857
                         'International Tables Vol C Tables 4.2.6.8 and 6.1.1.4'
_computing_data_collection
                'CAD-4 EXPRESS (Duisenberg, 1992; Mac\'i\<cek & Yordanov, 1992)'
_computing_cell_refinement
                'CAD-4 EXPRESS (Duisenberg, 1992; Mac\'i\<cek & Yordanov, 1992)'
_computing_data_reduction     'XCAD4 (Harms & Wocadlo, 1995)'
_computing_structure_solution     'SHELXS97 (Sheldrick, 2008)'
_computing_structure_refinement     'SHELXL97 (Sheldrick, 2008)'
_computing_molecular_graphics     'DIAMOND (Brandenburg & Putz, 2001)'
_computing_publication_material     'WinGX (Farrugia, 2012)'
loop_
    _atom_site_type_symbol
    _atom_site_label
    _atom_site_fract_x
    _atom_site_fract_y
    _atom_site_fract_z
    _atom_site_U_iso_or_equiv
    _atom_site_adp_type
    _atom_site_calc_flag
    _atom_site_refinement_flags
    _atom_site_occupancy
    _atom_site_symmetry_multiplicity
    _atom_site_disorder_assembly
    _atom_site_disorder_group
    Mo Mo1 0.37706(7) 0.52435(7) 0.79714(7) 0.0157(2) Uani d . 1 1 . .
    Mn Mn1 0.38791(13) 0.61209(13) 1.11209(13) 0.0197(5) Uani d S 1 3 . .
    Mn Mn2 0.33762(13) 0.83762(13) 0.66238(13) 0.0227(6) Uani d S 1 3 . .
    Rb Rb1 0.04628(12) 0.54628(12) 0.95372(12) 0.0487(6) Uani d S 1 3 . .
    Rb Rb2 0.31889(10) 0.18111(10) 0.81889(10) 0.0371(5) Uani d S 1 3 . .
    O O1 0.3993(13) 0.6707(9) 0.7457(11) 0.083(4) Uani d . 1 1 . .
    O O2 0.2720(11) 0.4448(11) 0.7079(10) 0.083(4) Uani d . 1 1 . .
    O O3 0.3323(11) 0.5164(12) 0.9489(8) 0.084(4) Uani d . 1 1 . .
    O O4 0.5171(12) 0.4546(14) 0.7765(13) 0.109(5) Uani d . 1 1 . .
loop_
    _atom_site_aniso_label
    _atom_site_aniso_U_11
    _atom_site_aniso_U_22
    _atom_site_aniso_U_33
    _atom_site_aniso_U_12
    _atom_site_aniso_U_13
    _atom_site_aniso_U_23
    Mo1 0.0163(4) 0.0156(4) 0.0152(4) 0.0025(3) -0.0033(3) -0.0012(3)
    Mn1 0.0197(5) 0.0197(5) 0.0197(5) 0.0016(6) 0.0016(6) -0.0016(6)
    Mn2 0.0227(6) 0.0227(6) 0.0227(6) -0.0053(6) 0.0053(6) 0.0053(6)
    Rb1 0.0487(6) 0.0487(6) 0.0487(6) -0.0082(6) 0.0082(6) 0.0082(6)
    Rb2 0.0371(5) 0.0371(5) 0.0371(5) 0.0042(5) -0.0042(5) 0.0042(5)
    O1 0.113(10) 0.041(5) 0.096(9) -0.022(7) -0.024(8) 0.029(6)
    O2 0.099(9) 0.098(9) 0.051(6) -0.054(7) -0.058(6) 0.026(6)
    O3 0.102(9) 0.128(10) 0.021(4) -0.055(8) 0.022(5) -0.033(6)
    O4 0.084(9) 0.129(11) 0.113(11) 0.089(9) -0.019(8) 0.004(9)
_geom_special_details
;
All e.s.d.'s (except the e.s.d. in the dihedral angle between two l.s. planes)
are estimated using the full covariance matrix. The cell e.s.d.'s are taken
into account individually in the estimation of e.s.d.'s in distances, angles
and torsion angles; correlations between e.s.d.'s in cell parameters are only
used when they are defined by crystal symmetry. An approximate (isotropic)
treatment of cell e.s.d.'s is used for estimating e.s.d.'s involving l.s.
planes.
;
loop_
    _geom_bond_atom_site_label_1
    _geom_bond_atom_site_label_2
    _geom_bond_site_symmetry_2
    _geom_bond_distance
    _geom_bond_publ_flag
    Mo1 O1 . 1.708(10) ?
    Mo1 O4 . 1.721(11) ?
    Mo1 O3 . 1.726(8) ?
    Mo1 O2 . 1.734(10) ?
    Mn1 O2 6_556 2.125(10) ?
    Mn1 O2 2_565 2.125(10) ?
    Mn1 O2 11_656 2.125(10) ?
    Mn1 O3 . 2.150(9) ?
    Mn1 O3 8_646 2.150(9) ?
    Mn1 O3 7_665 2.150(9) ?
    Mn2 O4 4_656 2.139(10) ?
    Mn2 O4 6 2.139(10) ?
    Mn2 O4 9_466 2.139(10) ?
    Mn2 O1 12_466 2.142(10) ?
    Mn2 O1 11_656 2.142(10) ?
    Mn2 O1 . 2.142(10) ?
    Rb1 O3 . 3.135(12) ?
    Rb1 O3 11_656 3.135(12) ?
    Rb1 O3 12_466 3.135(12) ?
    Rb1 O2 2_565 3.407(13) ?
    Rb1 O2 10_565 3.407(13) ?
    Rb1 O2 7_565 3.407(13) ?
    Rb1 O4 10_565 3.586(13) ?
    Rb1 O4 2_565 3.586(13) ?
    Rb1 O4 7_565 3.586(13) ?
    Rb2 O1 4_646 3.153(15) ?
    Rb2 O1 11_646 3.153(15) ?
    Rb2 O1 8_646 3.153(15) ?
    Rb2 O2 9_456 3.160(12) ?
    Rb2 O2 . 3.160(12) ?
    Rb2 O2 10_565 3.160(12) ?
    Rb2 O4 4_646 3.221(17) ?
    Rb2 O4 8_646 3.221(17) ?
    Rb2 O4 11_646 3.221(17) ?
loop_
    _geom_angle_atom_site_label_1
    _geom_angle_atom_site_label_2
    _geom_angle_atom_site_label_3
    _geom_angle_site_symmetry_1
    _geom_angle_site_symmetry_3
    _geom_angle
    _geom_angle_publ_flag
    O1 Mo1 O4 . . 104.1(7) ?
    O1 Mo1 O3 . . 113.7(6) ?
    O4 Mo1 O3 . . 110.7(6) ?
    O1 Mo1 O2 . . 112.1(5) ?
    O4 Mo1 O2 . . 107.0(7) ?
    O3 Mo1 O2 . . 109.0(6) ?
    O2 Mn1 O2 6_556 2_565 88.8(5) ?
    O2 Mn1 O2 6_556 11_656 88.8(5) ?
    O2 Mn1 O2 2_565 11_656 88.8(5) ?
    O2 Mn1 O3 6_556 . 179.2(5) ?
    O2 Mn1 O3 2_565 . 91.9(4) ?
    O2 Mn1 O3 11_656 . 91.0(6) ?
    O2 Mn1 O3 6_556 8_646 91.9(4) ?
    O2 Mn1 O3 2_565 8_646 91.0(6) ?
    O2 Mn1 O3 11_656 8_646 179.2(5) ?
    O3 Mn1 O3 . 8_646 88.2(5) ?
    O2 Mn1 O3 6_556 7_665 91.0(6) ?
    O2 Mn1 O3 2_565 7_665 179.2(5) ?
    O2 Mn1 O3 11_656 7_665 91.9(4) ?
    O3 Mn1 O3 . 7_665 88.2(5) ?
    O3 Mn1 O3 8_646 7_665 88.2(5) ?
    O4 Mn2 O4 4_656 6 88.6(5) ?
    O4 Mn2 O4 4_656 9_466 88.6(5) ?
    O4 Mn2 O4 6 9_466 88.6(5) ?
    O4 Mn2 O1 4_656 12_466 168.3(6) ?
    O4 Mn2 O1 6 12_466 98.2(5) ?
    O4 Mn2 O1 9_466 12_466 82.1(6) ?
    O4 Mn2 O1 4_656 11_656 82.1(6) ?
    O4 Mn2 O1 6 11_656 168.3(6) ?
    O4 Mn2 O1 9_466 11_656 98.2(5) ?
    O1 Mn2 O1 12_466 11_656 92.3(6) ?
    O4 Mn2 O1 4_656 . 98.2(5) ?
    O4 Mn2 O1 6 . 82.1(6) ?
    O4 Mn2 O1 9_466 . 168.3(6) ?
    O1 Mn2 O1 12_466 . 92.3(6) ?
    O1 Mn2 O1 11_656 . 92.3(6) ?
_iucr_refine_instructions_details
;
TITL    ch24 in P 21 3
CELL   0.71073  10.9002  10.9002  10.9002  90.000  90.000  90.000
ZERR     4       0.0009   0.0009   0.0009   0.000   0.000   0.000
LATT -1
SYMM  0.50000-X,-Y, 0.50000+Z
SYMM  0.50000+X, 0.50000-Y,-Z
SYMM -X, 0.50000+Y, 0.50000-Z
SYMM Z,X,Y
SYMM Y,Z,X
SYMM  0.50000-Z,-X, 0.50000+Y
SYMM -Y, 0.50000+Z, 0.50000-X
SYMM  0.50000+Z, 0.50000-X,-Y
SYMM  0.50000-Y,-Z, 0.50000+X
SYMM -Z, 0.50000+X, 0.50000-Y
SYMM  0.50000+Y, 0.50000-Z,-X
SFAC    O   MN  RB  MO
UNIT    48   8   8  12
MERG    2
L.S.    10
FMAP    2
PLAN    25
ACTA
WGHT    0.018700   14.765901
EXTI    0.004889
FVAR       0.12156
MO1   4    0.377055    0.524351    0.797136    11.00000    0.01634    0.01556 =
         0.01521   -0.00118   -0.00335    0.00248
MN1   2    0.387913    0.612087    1.112087    10.33333    0.01968    0.01968 =
         0.01968   -0.00157    0.00157    0.00157
MN2   2    0.337619    0.837619    0.662381    10.33333    0.02273    0.02273 =
         0.02273    0.00535    0.00535   -0.00535
RB1   3    0.046278    0.546278    0.953722    10.33333    0.04872    0.04872 =
         0.04872    0.00816    0.00816   -0.00816
RB2   3    0.318886    0.181114    0.818886    10.33333    0.03715    0.03715 =
         0.03715    0.00423   -0.00423    0.00423
O1    1    0.399311    0.670670    0.745665    11.00000    0.11293    0.04099 =
         0.09561    0.02877   -0.02391   -0.02180
O2    1    0.272025    0.444821    0.707896    11.00000    0.09939    0.09834 =
         0.05147    0.02592   -0.05834   -0.05446
O3    1    0.332263    0.516450    0.948854    11.00000    0.10216    0.12841 =
         0.02081   -0.03285    0.02206   -0.05461
O4    1    0.517135    0.454566    0.776525    11.00000    0.08425    0.12929 =
         0.11297    0.00438   -0.01852    0.08907
HKLF 4
REM     ch24 in P 21 3
REM R1 =  0.0354 for    838 Fo > 4sig(Fo)  and  0.0428 for all    916 data
REM     59 parameters refined using      0 restraints
END
WGHT      0.0173     15.1342
REM Highest difference peak  1.028,  deepest hole -0.963,  1-sigma level  0.167
Q1    1   0.4762  0.4151  0.8536  11.00000  0.05    1.03
Q2    1   0.4742  0.4085  0.7340  11.00000  0.05    0.96
Q3    1   0.2965  0.5866  0.9387  11.00000  0.05    0.76
Q4    1   0.5421  0.4775  0.7752  11.00000  0.05    0.75
Q5    1   0.3209  0.4125  0.7342  11.00000  0.05    0.63
Q6    1   0.4335  0.6390  0.7057  11.00000  0.05    0.57
Q7    1   0.2275  0.4754  0.7633  11.00000  0.05    0.56
Q8    1   0.3183  0.6360  0.7345  11.00000  0.05    0.54
Q9    1   0.3210  0.6040  0.6998  11.00000  0.05    0.53
Q10   1   0.3246  0.4894  0.9350  11.00000  0.05    0.52
Q11   1   0.2137  0.2848  0.8536  11.00000  0.05    0.49
Q12   1   0.4779  0.7571  0.6726  11.00000  0.05    0.47
Q13   1   0.4157  0.7097  0.7699  11.00000  0.05    0.45
Q14   1   0.4996  0.5471  0.7376  11.00000  0.05    0.45
Q15   1   0.0435  0.5897  0.9816  11.00000  0.05    0.45
Q16   1   0.2694  0.3223  0.6783  11.00000  0.05    0.44
Q17   1   0.4244  0.5215  0.9155  11.00000  0.05    0.44
Q18   1   0.3529  0.2940  0.8540  11.00000  0.05    0.43
Q19   1   0.0183  0.6039  0.8138  11.00000  0.05    0.42
Q20   1   0.2471  0.4195  0.6022  11.00000  0.05    0.41
Q21   1   0.3952  0.7117  0.7454  11.00000  0.05    0.41
Q22   1   0.3255  0.7347  0.6677  11.00000  0.05    0.41
Q23   1   0.3795  0.5242  0.6816  11.00000  0.05    0.41
Q24   1   0.3005  0.8509  0.7500  11.00000  0.05    0.40
Q25   1   0.2966  0.4871  0.9019  11.00000  0.05    0.39
;
