# Supplementary material for: Non-centrosymmetric Rb2Mn2(MoO4)3
Source: Acta Crystallogr Sect E Struct Rep Online. 2014 Jun 11;70(Pt 7):i36–7. doi: 10.1107/S1600536814013099 (PMC4120560; doi:10.1107/S1600536814013099)
Supplement: Supplementary file 2 [file e-70-00i36-Isup2.hkl]

#
# h,k,l, Fc-squared, Fo-squared, sigma(Fo-squared) and status flag
#
data_I
_shelx_title '    ch24 in P 21 3'
_shelx_refln_list_code          4
_shelx_F_calc_maximum      343.53
_exptl_crystal_F_000      1384.00
_reflns_d_resolution_high  0.7846
 
loop_
 _symmetry_equiv_pos_as_xyz
 'x, y, z'
 '-x+1/2, -y, z+1/2'
 'x+1/2, -y+1/2, -z'
 '-x, y+1/2, -z+1/2'
 'z, x, y'
 'y, z, x'
 '-z+1/2, -x, y+1/2'
 '-y, z+1/2, -x+1/2'
 'z+1/2, -x+1/2, -y'
 '-y+1/2, -z, x+1/2'
 '-z, x+1/2, -y+1/2'
 'y+1/2, -z+1/2, -x'
 
_cell_length_a    10.9002
_cell_length_b    10.9002
_cell_length_c    10.9002
_cell_angle_alpha  90.000
_cell_angle_beta   90.000
_cell_angle_gamma  90.000
 
_shelx_F_squared_multiplier     1.000
 
loop_
 _refln_index_h
 _refln_index_k
 _refln_index_l
 _refln_F_squared_calc
 _refln_F_squared_meas
 _refln_F_squared_sigma
 _refln_observed_status
  -1   1   1     5992.94     6458.08     94.37 o
   0   1   1        4.30       44.50     11.02 o
   1   1   1     4212.27     5237.33     87.22 o
   0   0   2      199.32      299.61     16.05 o
   1   0   2     1117.21      663.41     18.29 o
  -1   1   2    15316.73    17231.21    106.18 o
   0   1   2       18.79      314.29     25.67 o
   1   1   2    13109.08    15040.83    147.21 o
  -2   2   2     8693.94     7847.33    234.98 o
  -1   2   2     7859.91     8259.16    130.18 o
   0   2   2      183.70      173.06     27.19 o
   1   2   2     5814.07     6204.84    112.69 o
   2   2   2     7652.38     6763.98    245.92 o
   1   0   3   118010.87   123042.51    769.17 o
   2   0   3    82881.23    83746.27   1590.67 o
  -2   1   3    20497.13    20822.01    263.93 o
  -1   1   3    31196.50    32170.85    281.46 o
   0   1   3   111086.36   113314.09   1056.08 o
   1   1   3    30792.36    31888.84    301.00 o
   2   1   3    22237.45    22734.04    192.03 o
  -2   2   3    19401.40    19111.22    273.81 o
  -1   2   3    62745.15    59149.99    834.37 o
   0   2   3     4500.23     4607.53     90.48 o
   1   2   3    66269.63    61596.71    948.21 o
   2   2   3    20861.71    19941.24    259.22 o
  -3   3   3    20184.52    20051.04    449.80 o
  -2   3   3     4570.26     4663.31    121.51 o
  -1   3   3     6527.99     6460.45    108.60 o
   0   3   3      971.60      897.18     33.95 o
   1   3   3     6317.42     6246.22    109.42 o
   2   3   3     3813.53     3975.51    147.19 o
   3   3   3    23605.90    21817.68    542.41 o
   0   0   4       60.76       94.90     29.82 o
   1   0   4     4487.24     3437.12     69.56 o
   2   0   4    10295.82     9740.67    221.09 o
   3   0   4      491.60      442.40     44.93 o
  -3   1   4     8993.11     8200.00    133.56 o
  -2   1   4     3209.69     2686.87     77.58 o
  -1   1   4      652.39      679.32     25.41 o
   0   1   4      183.68      214.62     22.45 o
   1   1   4      776.77      755.82     22.14 o
   2   1   4     2817.71     2647.69     78.84 o
   3   1   4     9503.47     8582.98    138.72 o
  -3   2   4     1736.19     1697.62     85.81 o
  -2   2   4    22929.81    22169.16    357.51 o
  -1   2   4     5585.76     5460.06    140.66 o
   0   2   4    31943.80    31215.21    630.56 o
   1   2   4     3918.75     3925.79    133.67 o
   2   2   4    22261.94    21222.48    397.49 o
   3   2   4     2080.15     2162.60     86.93 o
  -3   3   4     6291.87     6376.41    157.84 o
  -2   3   4    21112.74    21274.56    706.63 o
  -1   3   4    20536.05    20778.39    234.09 o
   0   3   4      216.41      608.18     44.50 o
   1   3   4    22774.60    22582.10    224.02 o
   2   3   4    16973.30    15882.20    298.42 o
   3   3   4     7151.33     7343.05    280.37 o
  -4   4   4    37161.01    38694.66    738.19 o
  -3   4   4     7622.21     7453.28    205.34 o
  -2   4   4     1120.96     1168.21     58.70 o
  -1   4   4    34227.81    34794.20    422.50 o
   0   4   4       27.04       29.08     54.27 o
   1   4   4    36322.73    36630.81    462.41 o
   2   4   4     1573.95     1590.75     70.24 o
   3   4   4     8162.87     7815.69    265.65 o
   4   4   4    42607.02    39403.73    871.77 o
   1   0   5     1098.44     1190.56     34.66 o
   2   0   5      929.81     1302.79     49.70 o
   3   0   5    23799.47    23224.83    409.24 o
   4   0   5     2212.61     1863.14     74.10 o
  -4   1   5    29804.96    29899.78    665.57 o
  -3   1   5     6363.65     6278.77    171.13 o
  -2   1   5     7868.36     7553.97    134.52 o
  -1   1   5     2913.31     2720.90     65.41 o
   0   1   5      854.65     1010.19     28.50 o
   1   1   5     4013.06     3662.90     76.01 o
   2   1   5     9741.31     9289.31    186.56 o
   3   1   5     6550.11     6473.49    130.78 o
   4   1   5    32435.55    33035.68    351.81 o
  -4   2   5    14820.55    14568.24    261.37 o
  -3   2   5    24334.14    23620.03    495.72 o
  -2   2   5    12995.13    13553.82    449.97 o
  -1   2   5     3045.58     3033.37    137.13 o
   0   2   5      502.83      338.84     28.07 o
   1   2   5     4350.96     4410.51    143.64 o
   2   2   5    10095.31    10770.56    214.02 o
   3   2   5    23083.27    22763.91    328.58 o
   4   2   5    13475.84    13537.16    496.50 o
  -4   3   5     2018.29     2028.40    133.98 o
  -3   3   5     2273.27     2251.82     99.68 o
  -2   3   5    37305.70    37039.96   1083.41 o
  -1   3   5    26974.38    27331.20    266.14 o
   0   3   5      686.81      587.33     33.84 o
   1   3   5    26451.30    26751.31    292.69 o
   2   3   5    34838.73    33872.49    419.71 o
   3   3   5     3011.86     2919.50    167.06 o
   4   3   5     2128.84     2163.73     96.55 o
  -4   4   5     7285.92     7134.03    206.23 o
  -3   4   5     5461.61     5371.93    168.45 o
  -2   4   5    33570.25    34556.97    480.90 o
  -1   4   5     2002.06     2070.14     76.23 o
   0   4   5    15485.17    15361.94    241.53 o
   1   4   5     3036.98     2884.39    170.41 o
   2   4   5    32041.18    33109.64    668.16 o
   3   4   5     5879.73     5600.03    197.39 o
   4   4   5     8030.01     7689.17    258.84 o
  -5   5   5    33448.68    31128.82    776.56 o
  -4   5   5    10977.19    11304.42    520.85 o
  -3   5   5     8231.18     8114.27    358.19 o
  -2   5   5      696.19      596.95     49.71 o
  -1   5   5      245.71      234.62     52.35 o
   0   5   5     9461.21     8891.09    171.59 o
   1   5   5      174.54      177.48     61.34 o
   2   5   5      533.70      530.84     53.51 o
   3   5   5     6106.85     6480.30    233.34 o
   4   5   5     9357.90     8670.98    269.20 o
   5   5   5    29886.86    26964.15    830.63 o
   0   0   6    25550.76    24016.91    284.85 o
   1   0   6    64680.66    65025.52    471.14 o
   2   0   6    18047.24    17082.68    217.96 o
   3   0   6    27466.12    27203.61    419.21 o
   4   0   6       79.41       90.15     70.10 o
   5   0   6       25.13       92.78     62.21 o
  -5   1   6    29320.73    29532.92    395.39 o
  -4   1   6    10076.47     9948.86    182.46 o
  -3   1   6     3439.34     3437.12    157.88 o
  -2   1   6    25714.73    24942.84    450.57 o
  -1   1   6    25236.17    24148.03    223.08 o
   0   1   6    30392.82    29340.61    265.63 o
   1   1   6    25504.12    24577.40    228.89 o
   2   1   6    26872.70    25721.72    507.87 o
   3   1   6     3374.37     3570.20    109.63 o
   4   1   6    12205.43    12216.51    204.59 o
   5   1   6    28655.00    29160.11    470.06 o
  -5   2   6    11968.79    11878.68    333.06 o
  -4   2   6    15472.49    15995.57    453.40 o
  -3   2   6     7053.08     6790.34    186.37 o
  -2   2   6    13326.35    13959.10    351.83 o
  -1   2   6     1663.62     1894.63     67.48 o
   0   2   6     1958.51     2284.98    113.38 o
   1   2   6     1951.13     2184.91     75.50 o
   2   2   6    12625.13    12585.42    255.48 o
   3   2   6     6537.11     5830.13    183.27 o
   4   2   6    15535.32    15316.32    365.82 o
   5   2   6     8973.92     9224.80    256.28 o
  -5   3   6     7096.48     7211.19    335.35 o
  -4   3   6     8336.46     8062.64    218.66 o
  -3   3   6       15.21      204.58     67.47 o
  -2   3   6    11966.08    12230.51    244.61 o
  -1   3   6    28087.46    28772.11    342.07 o
   0   3   6    18795.04    18489.50    238.83 o
   1   3   6    32047.54    32016.18    514.81 o
   2   3   6    12450.45    12342.97    260.18 o
   3   3   6       36.78       36.89    116.37 o
   4   3   6     7901.83     7620.56    233.21 o
   5   3   6     7906.32     7711.70    251.30 o
  -5   4   6     1187.06     1409.74     74.66 o
  -4   4   6     2671.46     2699.03    120.84 o
  -3   4   6     9568.28     9776.69    313.85 o
  -2   4   6     6807.22     6942.01    193.20 o
  -1   4   6     2009.18     2190.71    104.95 o
   0   4   6     7345.11     7868.27    165.21 o
   1   4   6     2246.23     2223.20     74.78 o
   2   4   6     5442.15     5506.88    191.03 o
   3   4   6    11547.78    11560.53    290.44 o
   4   4   6     2934.47     2832.47    133.25 o
   5   4   6     1731.72     1797.64     91.98 o
  -5   5   6      157.12      -24.46    105.63 o
  -4   5   6     4559.78     4633.96    186.21 o
  -3   5   6    13448.39    12871.02    281.63 o
  -2   5   6     3182.99     4035.11    200.92 o
  -1   5   6      129.41      200.41     44.78 o
   0   5   6    23055.68    25320.72    380.83 o
   1   5   6      551.47      726.40     51.89 o
   2   5   6     3131.43     3911.77    166.36 o
   3   5   6    12478.34    12464.02    313.87 o
   4   5   6     4843.49     5174.07    230.77 o
   5   5   6      124.39      210.83    125.95 o
  -5   6   6     2910.17     3185.76    281.33 o
  -4   6   6     2901.34     2850.25    232.11 o
  -3   6   6      472.59      480.70     93.41 o
  -2   6   6     2306.90     2237.72    206.48 o
  -1   6   6     2748.52     2901.52    109.14 o
   0   6   6     7547.64     7386.75    201.99 o
   1   6   6     3146.04     3343.61    219.04 o
   2   6   6     2195.65     2237.92    119.79 o
   3   6   6      289.34      336.91     89.94 o
   4   6   6     3696.78     3589.54    170.72 o
   5   6   6     2271.46     2503.95    118.93 o
   6   6   6    23784.53    22113.75    866.86 o
   1   0   7    12710.48    12246.32    184.47 o
   2   0   7    10907.10    10681.15    225.48 o
   3   0   7     6357.28     5781.05    164.01 o
   4   0   7    13484.15    14239.05    564.99 o
   5   0   7      559.71      488.94     57.31 o
   6   0   7     5839.20     6415.93    267.23 o
  -6   1   7     3847.07     3766.43    166.92 o
  -5   1   7     8107.70     8398.78    478.42 o
  -4   1   7     1825.75     1928.31     73.81 o
  -3   1   7     1520.54     1646.40     65.89 o
  -2   1   7     7329.60     7834.38    231.85 o
  -1   1   7     2175.27     2602.20     82.59 o
   0   1   7     3654.73     3910.75    109.91 o
   1   1   7     1457.19     1783.58     57.08 o
   2   1   7     5974.90     6178.51    237.44 o
   3   1   7     2089.97     2048.08     91.50 o
   4   1   7     1808.63     1878.09     75.46 o
   5   1   7     9297.23     9986.91    236.47 o
   6   1   7     2966.66     2696.10    178.77 o
  -6   2   7     4013.46     4194.93    327.45 o
  -5   2   7    11496.17    12303.79    894.99 o
  -4   2   7     7980.60     8627.04    288.16 o
  -3   2   7     4934.08     5609.04    237.23 o
  -2   2   7     5577.71     6127.28    235.89 o
  -1   2   7    10301.24    10887.99    254.96 o
   0   2   7      553.60      559.09     75.68 o
   1   2   7    11338.79    11824.21    257.74 o
   2   2   7     5838.53     6399.54    207.61 o
   3   2   7     4767.30     5117.97    190.21 o
   4   2   7     7539.64     7668.27    235.42 o
   5   2   7    11563.99    12401.60    439.33 o
   6   2   7     3456.74     3328.58    157.30 o
  -6   3   7     8915.05     8932.56    451.05 o
  -5   3   7     1075.99     1092.28     87.42 o
  -4   3   7    10438.18    10436.45    443.50 o
  -3   3   7     7210.89     7468.89    266.36 o
  -2   3   7     1471.42     1447.37     83.81 o
  -1   3   7    36025.40    38235.05    421.27 o
   0   3   7      289.31      350.05     83.11 o
   1   3   7    33760.15    35084.88    414.93 o
   2   3   7     1213.38     1142.02     67.99 o
   3   3   7     7955.42     7911.36    355.91 o
   4   3   7    12555.99    11484.46    331.35 o
   5   3   7      941.50      993.37     75.38 o
   6   3   7     8985.42     9180.70    392.76 o
  -6   4   7     9760.38    10260.70    515.88 o
  -5   4   7     7495.08     8208.87    397.89 o
  -4   4   7      898.37      991.23    187.71 o
  -3   4   7      701.13      631.69     73.00 o
  -2   4   7    17819.86    17346.90    408.16 o
  -1   4   7     2910.53     3156.23    117.19 o
   0   4   7    11322.81    11918.28    395.44 o
   1   4   7     3640.25     3712.10    133.84 o
   2   4   7    19103.38    18425.09    370.86 o
   3   4   7      529.93      463.45     85.27 o
   4   4   7     1124.55     1071.60     77.02 o
   5   4   7     7973.35     8236.18    284.61 o
   6   4   7    11653.33    11936.83    363.14 o
  -6   5   7      351.76      176.03    236.96 o
  -5   5   7     3248.53     3237.04    175.59 o
  -4   5   7    11453.12    10322.67    355.70 o
  -3   5   7    10086.60     9416.06    373.15 o
  -2   5   7     3672.95     3451.40    179.59 o
  -1   5   7      666.54      534.95    104.07 o
   0   5   7     9194.22     9613.54    228.19 o
   1   5   7     1002.75      906.34     63.09 o
   2   5   7     4058.97     3802.30    166.13 o
   3   5   7    10797.15    10583.88    313.67 o
   4   5   7    10873.27     9970.86    314.93 o
   5   5   7     3798.46     3900.02    177.89 o
   6   5   7      451.57      555.44    106.90 o
  -5   6   7     2845.81     2603.34    143.92 o
  -4   6   7     1115.75     1228.50     98.23 o
  -3   6   7    10357.96    11034.56    519.64 o
  -2   6   7    11951.98    12042.88    750.38 o
  -1   6   7     2660.56     2673.55    100.91 o
   0   6   7     5363.39     4964.94    183.74 o
   1   6   7     2536.95     2650.34    220.80 o
   2   6   7    12665.51    13035.90    502.66 o
   3   6   7    11252.99    11501.70    330.69 o
   4   6   7      910.53     1013.16     87.05 o
   5   6   7     3163.44     2943.83    148.14 o
   6   6   7     1912.58     1727.25    116.97 o
  -5   7   7       83.62      287.63    175.96 o
  -4   7   7     1786.90     1558.82    165.51 o
  -3   7   7     3404.43     3029.59    246.12 o
  -2   7   7      757.32     1201.09    142.26 o
  -1   7   7     5435.02     5490.75    247.78 o
   0   7   7    18942.75    18947.29    530.30 o
   1   7   7     6154.58     5545.02    266.11 o
   2   7   7      595.03      760.45    112.83 o
   3   7   7     3026.45     2871.20    130.12 o
   4   7   7     1714.63     1729.25    153.40 o
   5   7   7      367.16      441.52    109.98 o
   6   7   7      534.95      488.66    156.57 o
   7   7   7     1948.89     2528.72    231.30 o
   0   0   8     1117.05     1005.53     62.07 o
   1   0   8     3879.68     4044.29    117.48 o
   2   0   8     8405.00     8801.21    213.73 o
   3   0   8     2374.41     2105.34     85.37 o
   4   0   8     7439.46     7964.53    212.80 o
   5   0   8     7528.68     7767.50    313.47 o
   6   0   8      242.50      156.00    112.76 o
   7   0   8     2827.56     3454.09    178.55 o
  -7   1   8      975.24      976.10     80.33 o
  -6   1   8     1883.28     1916.34     97.34 o
  -5   1   8     6137.83     6065.92    203.11 o
  -4   1   8     1352.69     1674.11     90.83 o
  -3   1   8     6020.13     6056.28    187.04 o
  -2   1   8     4047.23     4477.44    159.21 o
  -1   1   8     4586.05     4451.56    224.03 o
   0   1   8     1398.72     1570.90     55.42 o
   1   1   8     3943.49     4090.45    118.74 o
   2   1   8     3225.38     3488.30    132.04 o
   3   1   8     5515.44     5756.14    176.48 o
   4   1   8     1415.80     1586.34     87.61 o
   5   1   8     7658.99     8006.08    252.99 o
   6   1   8     2118.68     2217.62    209.54 o
   7   1   8      876.26      659.67    162.51 o
  -7   2   8     2296.63     2639.76    207.03 o
  -6   2   8     1814.52     1550.89    154.68 o
  -5   2   8     3590.39     3861.23    216.08 o
  -4   2   8    13116.24    13763.02    392.27 o
  -3   2   8      846.49      977.34    158.90 o
  -2   2   8    16423.26    16649.85    409.33 o
  -1   2   8      195.34      171.10     84.39 o
   0   2   8    15341.94    14760.02    324.81 o
   1   2   8      169.04      122.53     83.46 o
   2   2   8    17483.28    17220.80    662.14 o
   3   2   8      879.69      730.54     70.34 o
   4   2   8    12514.13    12826.53    602.12 o
   5   2   8     3404.59     3592.13    264.95 o
   6   2   8     1409.00     1215.75     81.45 o
   7   2   8     2489.10     2590.43    114.12 o
  -7   3   8     3727.27     4143.92    316.88 o
  -6   3   8     1246.20     1142.21    142.35 o
  -5   3   8     1724.88     1690.30    104.13 o
  -4   3   8    13418.86    13510.21    600.82 o
  -3   3   8     9373.34     9583.90    316.76 o
  -2   3   8     1251.47     1386.02     94.44 o
  -1   3   8    12399.51    12608.35    379.42 o
   0   3   8       87.44       69.94     82.74 o
   1   3   8    11799.77    11697.94    266.93 o
   2   3   8     1391.16     1409.16     79.59 o
   3   3   8     8310.28     7581.08    251.18 o
   4   3   8    12451.41    12274.90    529.35 o
   5   3   8     1617.99     1690.30    122.14 o
   6   3   8     1267.61     1338.61     83.34 o
   7   3   8     3049.12     2958.27    138.64 o
  -7   4   8     1564.49     1333.07    165.45 o
  -6   4   8     1023.06     1197.38    135.53 o
  -5   4   8     7759.07     7176.73    589.94 o
  -4   4   8     4931.99     5646.52    268.90 o
  -3   4   8     3446.31     3416.14    302.69 o
  -2   4   8     6209.28     5644.14    276.57 o
  -1   4   8    16963.04    17711.70    495.36 o
   0   4   8     5305.79     5717.18    197.90 o
   1   4   8    14955.05    15323.21    306.96 o
   2   4   8     5220.08     5180.32    257.19 o
   3   4   8     3251.68     3170.09    143.92 o
   4   4   8     4786.99     5043.59    204.92 o
   5   4   8     7645.89     7061.67    371.58 o
   6   4   8      617.23      198.61    150.61 o
   7   4   8     1442.02     1262.71    102.78 o
  -7   5   8    13822.94    15237.17    672.39 o
  -6   5   8     3659.94     3545.72    284.20 o
  -5   5   8     9473.70     9202.92    357.39 o
  -4   5   8     5305.81     4641.98    237.97 o
  -3   5   8     4444.41     4385.40    335.40 o
  -2   5   8     2939.21     2972.24    180.88 o
  -1   5   8     1328.15     1260.91     72.60 o
   0   5   8       13.75       39.53     84.49 o
   1   5   8     1127.03     1272.58     69.46 o
   2   5   8     2693.12     2535.98    108.03 o
   3   5   8     4306.70     4349.67    195.59 o
   4   5   8     4132.07     3781.45    277.68 o
   5   5   8     8419.76     7681.74    310.01 o
   6   5   8     3394.55     3261.83    148.90 o
   7   5   8    12974.56    12946.29    426.63 o
  -5   6   8     1595.70     1484.37    120.59 o
  -4   6   8     4609.62     4261.46    226.24 o
  -3   6   8     2325.17     2233.12    133.09 o
  -2   6   8    11640.99    11690.04    510.58 o
  -1   6   8    12687.41    12669.58    403.83 o
   0   6   8     4981.20     4576.49    170.96 o
   1   6   8    12451.45    12516.30    308.59 o
   2   6   8    12567.25    11946.68    348.01 o
   3   6   8     2042.12     2191.72    102.44 o
   4   6   8     3684.57     3664.19    162.92 o
   5   6   8     1497.27     1487.34    352.49 o
   6   6   8      764.70      664.95    145.63 o
   7   6   8     1527.88     1548.33    281.91 o
  -5   7   8     4974.43     6523.48    489.55 o
  -4   7   8     2593.01     2772.15    203.01 o
  -3   7   8      962.86     1124.08    156.52 o
  -2   7   8      802.73      648.98    143.62 o
  -1   7   8     4667.66     4679.93    207.62 o
   0   7   8     1623.96     2416.81    110.84 o
   1   7   8     4264.07     4014.90    174.93 o
   2   7   8      992.80      935.76    101.57 o
   3   7   8     1106.53     1378.34     92.11 o
   4   7   8     2650.05     2786.92    277.76 o
   5   7   8     5083.83     5534.28    247.98 o
   6   7   8     5266.16     5392.53    245.66 o
   7   7   8     3390.17     3609.59    163.94 o
  -5   8   8     2687.23     3551.18    276.30 o
  -4   8   8     1281.30     1269.46    178.25 o
  -3   8   8     6987.27     7164.27    474.39 o
  -2   8   8     3878.42     4231.10    344.09 o
  -1   8   8     1932.64     1778.79    136.25 o
   0   8   8      385.54      459.70    127.62 o
   1   8   8     2211.86     2278.85    194.83 o
   2   8   8     3872.53     4052.17    266.56 o
   3   8   8     6881.10     6414.85    276.77 o
   4   8   8     1469.17     1410.14    104.18 o
   5   8   8     3006.67     3105.21    144.91 o
   6   8   8      856.79      565.31    210.22 o
   7   8   8       27.64      211.79    153.85 o
   8   8   8     2683.38     2659.78    287.76 o
   1   0   9    19366.45    18930.45    493.35 o
   2   0   9     8824.29     9036.81    234.22 o
   3   0   9     4716.10     5209.86    241.60 o
   4   0   9     7559.35     7681.43    224.22 o
   5   0   9     4562.69     4058.05    162.04 o
   6   0   9      971.03     1073.07     85.62 o
   7   0   9      188.56      361.00    133.89 o
   8   0   9     3138.39     2695.07    194.29 o
  -8   1   9     1017.97      964.75    165.63 o
  -7   1   9     7093.37     6924.75    376.56 o
  -6   1   9     4799.34     4181.49    262.73 o
  -5   1   9      894.45     1140.62     70.28 o
  -4   1   9    13123.28    12818.50    284.76 o
  -3   1   9      362.42      559.32     98.43 o
  -2   1   9     9847.20     9836.83    244.12 o
  -1   1   9    15770.43    15660.89    281.06 o
   0   1   9      725.21      889.33     91.95 o
   1   1   9    15420.89    15437.09    372.86 o
   2   1   9    10393.14    10227.35    495.33 o
   3   1   9      432.59      438.58     82.55 o
   4   1   9    12390.38    11976.01    303.56 o
   5   1   9      949.75     1106.12     71.28 o
   6   1   9     5582.89     5006.67    213.70 o
   7   1   9     7533.99     7134.54    570.55 o
   8   1   9     1226.17     1060.97     95.14 o
  -8   2   9     3183.83     3589.41    275.12 o
  -7   2   9    12172.45    13276.56    654.00 o
  -6   2   9     1537.83     2131.87    176.30 o
  -5   2   9     5111.80     5409.52    290.27 o
  -4   2   9      501.44      557.18    136.79 o
  -3   2   9     2878.13     3357.90    171.20 o
  -2   2   9    12291.43    12910.98    393.97 o
  -1   2   9     1636.61     1916.10     90.38 o
   0   2   9     7320.95     7902.62    381.38 o
   1   2   9     1482.68     1540.88     75.14 o
   2   2   9    13302.71    13536.82    588.37 o
   3   2   9     2580.87     2724.54    157.70 o
   4   2   9      548.69      394.89     94.19 o
   5   2   9     5120.08     5219.36    222.47 o
   6   2   9      919.52     1175.91    104.03 o
   7   2   9    11627.00    11342.69    354.49 o
   8   2   9     3695.74     3500.32    220.08 o
  -8   3   9     3149.92     3676.71    292.75 o
  -7   3   9      633.25      522.83    144.93 o
  -6   3   9      220.88       95.44    237.59 o
  -5   3   9     3445.41     3285.79    181.45 o
  -4   3   9     4732.15     4839.72    779.57 o
  -3   3   9     2836.05     3219.03    284.01 o
  -2   3   9     8999.74     9522.14    346.69 o
  -1   3   9      859.77      869.52     83.77 o
   0   3   9     3806.52     3842.43    144.86 o
   1   3   9      749.54      732.02     72.68 o
   2   3   9     9901.26     9934.63    301.89 o
   3   3   9     3517.75     3618.10    160.24 o
   4   3   9     4456.64     4555.84    191.37 o
   5   3   9     3104.83     2960.05    139.26 o
   6   3   9      157.35      212.44    118.19 o
   7   3   9      641.68      622.34     86.38 o
   8   3   9     3780.18     4081.10    189.59 o
  -8   4   9     4313.81     4345.20    327.13 o
  -7   4   9     5787.49     6146.62    485.19 o
  -6   4   9     1838.60     2009.74    175.00 o
  -5   4   9     6654.86     6508.49    532.06 o
  -4   4   9      266.14      507.42    101.74 o
  -3   4   9     1660.82     1758.65    266.90 o
  -2   4   9     1809.88     2235.99    124.60 o
  -1   4   9     5952.59     5907.24    206.78 o
   0   4   9      483.11      648.14     62.26 o
   1   4   9     6266.24     5912.16    212.04 o
   2   4   9     1808.12     2006.66    100.85 o
   3   4   9     1221.89     1189.44    112.27 o
   4   4   9      300.56      432.82     97.30 o
   5   4   9     8268.03     7829.64    307.53 o
   6   4   9     1550.37     1911.84    104.57 o
   7   4   9     6000.50     6244.42    375.97 o
   8   4   9     4277.44     4183.93    186.03 o
  -8   5   9     1814.34     2325.25    209.54 o
  -7   5   9      182.27      201.03    234.19 o
  -6   5   9     1617.55     1560.88    174.94 o
  -5   5   9     4383.65     4913.94    259.65 o
  -4   5   9      132.72      -90.55    157.17 o
  -3   5   9     1758.92     1848.02    176.70 o
  -2   5   9     3121.15     3561.96    199.49 o
  -1   5   9     8218.07     8442.21    245.17 o
   0   5   9     6582.70     6439.31    228.78 o
   1   5   9     8299.82     8265.88    251.80 o
   2   5   9     3433.72     3565.00    168.71 o
   3   5   9     2236.80     2296.10    117.15 o
   4   5   9       51.09       42.51    113.05 o
   5   5   9     4362.32     4247.11    173.58 o
   6   5   9     1906.44     1575.98    116.73 o
   7   5   9      139.57      -23.96    154.38 o
   8   5   9     1649.64     1704.90    128.45 o
  -5   6   9     1956.72     2198.16    135.92 o
  -4   6   9     7509.35     7015.15    345.11 o
  -3   6   9     2777.05     2690.18    147.79 o
  -2   6   9      173.15       -6.27    154.54 o
  -1   6   9     1224.10     1514.32     85.41 o
   0   6   9     2214.01     2048.72     91.63 o
   1   6   9      905.33     1241.16     79.90 o
   2   6   9       64.32      179.75    153.52 o
   3   6   9     2440.98     2394.42    158.44 o
   4   6   9     8023.90     6994.64    504.38 o
   5   6   9     2329.55     2327.99    136.02 o
   6   6   9      359.23      538.91    223.72 o
   7   6   9     2439.72     2128.44    141.00 o
   8   6   9     2892.64     2855.38    163.63 o
  -5   7   9     2451.41     2373.32    210.39 o
  -4   7   9      880.23      732.98    293.33 o
  -3   7   9      946.09     1025.06    154.47 o
  -2   7   9     3589.28     3657.09    299.77 o
  -1   7   9     2965.85     2716.26    172.09 o
   0   7   9       34.32      241.80    126.55 o
   1   7   9     2264.08     1957.56    133.96 o
   2   7   9     3505.55     3596.31    160.07 o
   3   7   9      893.89      675.81     96.43 o
   4   7   9     1048.21     1356.75    102.79 o
   5   7   9     2712.25     2305.80    138.30 o
   6   7   9     6742.12     6639.85    282.07 o
   7   7   9     2518.84     2387.38    231.45 o
  -5   8   9      348.30      435.30    267.41 o
  -4   8   9     1493.19     1315.11    204.04 o
  -3   8   9     3849.08     3915.63    277.36 o
  -2   8   9      376.99      347.31    274.87 o
  -1   8   9      762.25      819.49     93.70 o
   0   8   9     3917.29     3615.87    342.64 o
   1   8   9      647.93      555.44    101.02 o
   2   8   9      251.74      327.76    122.81 o
   3   8   9     4244.27     3868.72    238.96 o
   4   8   9     1119.76     1027.99    130.50 o
   5   8   9      465.96       79.40    200.02 o
   6   8   9     2113.28     1747.68    143.94 o
  -5   9   9      376.58      268.77    264.70 o
  -4   9   9      777.66      822.92    184.90 o
  -3   9   9     3509.75     3155.18    252.74 o
  -2   9   9      638.41      532.96    252.60 o
  -1   9   9     1681.32     1379.89    113.15 o
   0   9   9     2366.09     1955.71    153.88 o
   1   9   9     1405.15     1311.00    105.12 o
   2   9   9      681.14      659.61    183.57 o
   3   9   9     3210.06     3063.49    158.17 o
   4   9   9      745.00      385.27    194.98 o
   5   9   9      504.35      370.91    181.45 o
   0   0  10     2681.47     3010.27    219.75 o
   1   0  10      650.30      689.09     57.03 o
   2   0  10      175.04       84.78    128.77 o
   3   0  10     2074.39     2163.60     98.18 o
   4   0  10     6399.30     5908.49    214.16 o
   5   0  10     1145.81     1488.07     77.28 o
   6   0  10      334.09      466.76     99.12 o
   7   0  10      382.62      593.63    130.03 o
   8   0  10     4118.22     3823.70    169.23 o
   9   0  10     4386.26     4219.21    307.16 o
  -9   1  10     1536.17     1737.96    127.52 o
  -8   1  10      590.14      482.88    176.23 o
  -7   1  10     8856.03     8104.42    320.27 o
  -6   1  10     1053.73     1287.76     96.26 o
  -5   1  10     5237.20     5404.59    198.02 o
  -4   1  10     1876.95     1707.99     83.46 o
  -3   1  10     2591.97     2703.68    173.99 o
  -2   1  10      479.01      515.31    146.12 o
  -1   1  10     5841.75     6386.62    174.28 o
   0   1  10     3196.04     2978.23     98.52 o
   1   1  10     5290.63     5496.62    178.25 o
   2   1  10      556.44      747.09     64.24 o
   3   1  10     2884.88     2862.66    104.97 o
   4   1  10     2141.28     2161.34     92.69 o
   5   1  10     5707.17     5813.15    350.31 o
   6   1  10     1005.62     1200.05    121.71 o
   7   1  10     8126.53     8120.30    319.54 o
   8   1  10      851.74      725.33    186.04 o
   9   1  10     1859.91     1687.26    120.15 o
  -9   2  10      583.94      680.54    292.53 o
  -8   2  10     4131.10     4961.30    360.35 o
  -7   2  10     2607.57     2069.69    228.76 o
  -6   2  10     5944.96     5340.09    421.26 o
  -5   2  10      900.03      916.72    105.87 o
  -4   2  10     5473.42     5741.20    305.65 o
  -3   2  10     2918.32     2689.43    209.25 o
  -2   2  10      747.29      973.57    127.69 o
  -1   2  10     4530.27     4630.47    257.42 o
   0   2  10      614.27      703.44     85.19 o
   1   2  10     4216.05     4655.70    177.30 o
   2   2  10      993.89     1061.11    118.82 o
   3   2  10     2734.58     2425.25    142.11 o
   4   2  10     4706.82     4801.03    220.02 o
   5   2  10      984.09      841.34     88.68 o
   6   2  10     6005.14     5708.93    340.08 o
   7   2  10     2436.94     2297.23    221.53 o
   8   2  10     4048.75     3655.57    174.51 o
   9   2  10      454.75      482.33    128.81 o
  -9   3  10      554.08      697.44    287.78 o
  -8   3  10      292.18       61.60    294.47 o
  -7   3  10     2270.74     2528.83    228.66 o
  -6   3  10      700.31      635.97    148.33 o
  -5   3  10     4374.51     4245.52    250.05 o
  -4   3  10     1302.31     1395.30    109.54 o
  -3   3  10      310.46      339.12    154.16 o
  -2   3  10     4227.04     4782.08    252.79 o
  -1   3  10     5820.67     5685.02    220.82 o
   0   3  10     9928.06     9840.33    272.73 o
   1   3  10     5923.16     6152.17    222.98 o
   2   3  10     4543.51     4728.15    214.09 o
   3   3  10      155.97      274.51     83.96 o
   4   3  10     1120.30     1394.13     92.02 o
   5   3  10     4991.96     4969.64    220.11 o
   6   3  10      799.51      748.52    103.78 o
   7   3  10     2340.58     2413.32    173.30 o
   8   3  10      321.90      442.21    159.52 o
   9   3  10      644.56      454.87    174.29 o
  -8   4  10     1676.81     1242.06    193.90 o
  -7   4  10     4514.07     4258.24    359.16 o
  -6   4  10     1062.75      947.92    161.26 o
  -5   4  10     2024.86     1985.59    126.83 o
  -4   4  10     7187.34     7312.92    351.56 o
  -3   4  10     2690.74     2525.07    190.14 o
  -2   4  10      278.12      369.27    141.55 o
  -1   4  10     4423.43     4137.88    163.66 o
   0   4  10      286.48      222.65    102.19 o
   1   4  10     3916.62     3733.50    209.52 o
   2   4  10      281.28      176.46    146.11 o
   3   4  10     3371.22     3056.79    140.08 o
   4   4  10     7894.61     7575.48    302.66 o
   5   4  10     2085.81     1863.93    117.00 o
   6   4  10     1211.59      772.25    134.45 o
   7   4  10     4878.83     4520.66    209.56 o
   8   4  10     1893.66     1461.08    123.68 o
  -8   5  10     1731.91     1896.35    233.91 o
  -7   5  10      695.39      314.92    324.40 o
  -6   5  10      422.57        0.00    270.82 o
  -5   5  10      340.85      110.17    191.52 o
  -4   5  10     2730.38     2543.78    147.40 o
  -3   5  10      247.43      185.43    326.95 o
  -2   5  10    12619.10    12523.60    438.58 o
  -1   5  10      112.76      127.84    109.31 o
   0   5  10      787.02     1134.91    130.43 o
   1   5  10      187.58      247.75    112.56 o
   2   5  10    13088.09    12157.03    501.05 o
   3   5  10      140.16      168.58    147.13 o
   4   5  10     2931.30     2623.99    129.93 o
   5   5  10      244.42      214.83    152.18 o
   6   5  10      582.49      516.44    171.47 o
   7   5  10      751.64      700.14    136.72 o
   8   5  10     1962.30     2036.73    309.10 o
  -5   6  10      737.07      924.23    147.31 o
  -4   6  10     8302.10     7770.24    385.38 o
  -3   6  10      235.26      402.39    181.31 o
  -2   6  10       28.87      -45.11    175.73 o
  -1   6  10      794.25      886.59     79.50 o
   0   6  10      274.03      441.43    108.85 o
   1   6  10     1073.26     1187.12    172.92 o
   2   6  10        6.17       86.65    134.32 o
   3   6  10      361.40      165.05    162.77 o
   4   6  10     8088.64     8265.21    328.07 o
   5   6  10      663.51      464.15    185.65 o
   6   6  10     1289.93     1366.23    119.45 o
   7   6  10     1275.01     1411.99    265.24 o
  -5   7  10     2811.81     3258.53    267.47 o
  -4   7  10     1995.29     2097.89    212.30 o
  -3   7  10     3214.18     3333.82    242.50 o
  -2   7  10     4457.15     4843.67    348.99 o
  -1   7  10     4972.47     5415.57    243.97 o
   0   7  10      191.89       33.37    157.66 o
   1   7  10     4980.76     5081.60    230.19 o
   2   7  10     4657.11     4519.45    308.39 o
   3   7  10     3404.89     3713.08    282.78 o
   4   7  10     1655.84     1794.63    116.90 o
   5   7  10     3129.77     3075.10    153.47 o
   6   7  10      183.51       48.00    277.42 o
  -5   8  10      223.67     -136.05    357.39 o
  -4   8  10      726.15      828.97    197.76 o
  -3   8  10     2161.44     2887.14    235.39 o
  -2   8  10      334.50      128.62    310.73 o
  -1   8  10     6507.04     6728.95    312.11 o
   0   8  10     1323.28     1230.17    107.43 o
   1   8  10     6506.52     6362.93    545.87 o
   2   8  10      396.94      661.14    113.23 o
   3   8  10     1989.51     2018.21    248.37 o
   4   8  10      588.55      184.98    199.30 o
   5   8  10      234.67      238.92    132.03 o
  -3   9  10      772.39      772.78    409.76 o
  -2   9  10     2374.05     2445.26    249.68 o
  -1   9  10     2476.38     2551.48    255.60 o
   0   9  10     5150.21     4387.30    217.11 o
   1   9  10     2266.38     2299.51    168.45 o
   2   9  10     2411.42     2646.94    136.96 o
   3   9  10      537.06      605.73    133.01 o
   1   0  11     2986.34     3456.82    113.38 o
   2   0  11     1111.27     1236.01     81.16 o
   3   0  11      226.63      248.04    116.66 o
   4   0  11      521.24      608.95     93.00 o
   5   0  11     9991.19    10201.29    437.91 o
   6   0  11      116.20      188.17    145.84 o
   7   0  11     1806.94     1622.53    118.24 o
   8   0  11      127.78      203.61    167.21 o
  -8   1  11     1742.43     1630.09    162.88 o
  -7   1  11     2288.72     1993.60    155.66 o
  -6   1  11        7.62       63.71    136.95 o
  -5   1  11     3367.64     3545.73    263.03 o
  -4   1  11     4114.22     4544.61    180.60 o
  -3   1  11      464.80      577.48     85.61 o
  -2   1  11     6410.27     6285.17    229.29 o
  -1   1  11      660.22      558.41     82.84 o
   0   1  11      167.75       56.14     89.15 o
   1   1  11      425.21      295.33     95.31 o
   2   1  11     6920.17     6914.39    276.25 o
   3   1  11      601.21      675.06     84.12 o
   4   1  11     4132.68     4619.47    185.95 o
   5   1  11     3475.62     3675.78    196.27 o
   6   1  11       59.08      406.55    102.85 o
   7   1  11     2418.89     2370.53    123.90 o
   8   1  11     1371.38     1335.30    116.60 o
  -8   2  11     1302.57     1530.20    215.50 o
  -7   2  11     2913.71     2479.48    253.92 o
  -6   2  11     1116.64     1041.46    175.50 o
  -5   2  11      519.26      745.53    134.24 o
  -4   2  11     2720.12     3206.68    181.01 o
  -3   2  11      180.31      337.52    172.99 o
  -2   2  11     3116.71     3689.02    209.52 o
  -1   2  11     8168.23     8065.11    263.95 o
   0   2  11      636.69      366.20    136.37 o
   1   2  11     7323.11     6861.75    265.02 o
   2   2  11     3051.69     3628.14    281.44 o
   3   2  11       90.74      286.14    125.48 o
   4   2  11     2558.60     2846.30    152.47 o
   5   2  11      392.30      469.23     96.70 o
   6   2  11     1145.53     1139.69    159.57 o
   7   2  11     2721.84     2408.48    133.55 o
   8   2  11     1476.98     1221.11    201.71 o
  -7   3  11      141.90      220.64    269.37 o
  -6   3  11     3408.84     3731.07    319.30 o
  -5   3  11     1931.81     1698.14    205.17 o
  -4   3  11     7458.30     7317.67    369.38 o
  -3   3  11     1328.03     1172.85    285.03 o
  -2   3  11     2571.34     2835.26    160.75 o
  -1   3  11     3345.36     3302.91    132.32 o
   0   3  11      917.29      974.63     83.18 o
   1   3  11     2875.93     3289.25    162.63 o
   2   3  11     2200.65     2657.12    164.05 o
   3   3  11      997.34      953.90     88.07 o
   4   3  11     7199.87     6569.18    285.74 o
   5   3  11     2313.43     2209.47    238.13 o
   6   3  11     3164.83     2918.88    142.60 o
   7   3  11       90.08      142.78    144.63 o
  -7   4  11     3125.68     2902.90    233.59 o
  -6   4  11     1697.00     1267.88    190.52 o
  -5   4  11      634.89      345.85    137.19 o
  -4   4  11     2119.36     2441.92    403.66 o
  -3   4  11    11263.41    11279.00    491.44 o
  -2   4  11      655.03      482.03    196.63 o
  -1   4  11     4847.68     5273.85    198.92 o
   0   4  11     1499.93     1378.24     88.86 o
   1   4  11     5735.51     6108.81    224.69 o
   2   4  11      614.21      680.69    122.28 o
   3   4  11    10863.34    10190.27    378.29 o
   4   4  11     1847.13     1813.72    114.13 o
   5   4  11      681.73      490.91    122.79 o
   6   4  11     1587.43     1596.55    167.77 o
   7   4  11     2805.84     2953.84    153.52 o
  -6   5  11    12516.31    11617.04    722.42 o
  -5   5  11     2882.35     2694.52    165.64 o
  -4   5  11      445.76      385.17    189.33 o
  -3   5  11     4233.54     4421.24    365.21 o
  -2   5  11     2268.35     2321.16    149.73 o
  -1   5  11     1570.36     1717.67     99.86 o
   0   5  11        0.21        2.16    150.32 o
   1   5  11     1484.62     1880.01    205.71 o
   2   5  11     1913.40     2019.57    123.67 o
   3   5  11     3511.76     3669.16    174.22 o
   4   5  11      372.99      465.61    140.54 o
   5   5  11     2668.25     2372.10    131.53 o
   6   5  11    11679.74    10478.46    470.58 o
  -5   6  11     1610.52     1739.65    147.01 o
  -4   6  11      626.64      668.55    146.84 o
  -3   6  11      207.97      216.36    241.64 o
  -2   6  11      104.69      -24.55    189.16 o
  -1   6  11      217.16      569.35    133.72 o
   0   6  11    17415.54    17911.19    454.14 o
   1   6  11      183.13      433.28    112.83 o
   2   6  11      146.32      363.86    153.94 o
   3   6  11       91.34      -17.03    218.84 o
   4   6  11      705.86      653.58    109.43 o
   5   6  11     1174.33      830.12    158.23 o
   6   6  11      107.92     -189.77    189.77 o
  -4   7  11      390.51      408.23    289.08 o
  -3   7  11     4569.50     4226.53    359.13 o
  -2   7  11     3221.02     4252.30    378.30 o
  -1   7  11      399.44      616.08    267.93 o
   0   7  11      296.01      135.51    131.01 o
   1   7  11      406.52      292.36    192.31 o
   2   7  11     3279.72     3741.90    174.81 o
   3   7  11     4962.12     4165.65    207.40 o
   4   7  11      376.09      552.85    141.92 o
  -2   8  11     1178.18      952.69    228.35 o
  -1   8  11      248.46      372.12    173.44 o
   0   8  11     1824.74     1604.71    130.48 o
   1   8  11      208.21      349.80    156.02 o
   2   8  11     1548.16     1710.95    122.10 o
   0   0  12    12955.05    11346.67    381.10 o
   1   0  12     5397.06     5757.03    180.53 o
   2   0  12     5286.74     5587.13    202.51 o
   3   0  12     2620.42     2513.97    114.07 o
   4   0  12       29.77      181.26    122.35 o
   5   0  12      985.87      949.74    144.50 o
   6   0  12       87.15      201.12    212.61 o
   7   0  12      804.78     1296.81    249.15 o
  -6   1  12     2629.49     2055.69    135.39 o
  -5   1  12     1009.72     1155.00    100.92 o
  -4   1  12      613.34      550.81    116.65 o
  -3   1  12     6681.56     7157.94    370.55 o
  -2   1  12     1065.43     1207.06    148.27 o
  -1   1  12     4071.05     4084.82    129.84 o
   0   1  12     3484.66     3316.55    108.89 o
   1   1  12     3879.01     3995.68    180.41 o
   2   1  12     1118.18     1374.23     89.40 o
   3   1  12     7053.38     7841.13    289.73 o
   4   1  12      746.71      807.84     84.37 o
   5   1  12     1271.67     1541.64     97.64 o
   6   1  12     2412.63     1961.36    207.69 o
  -6   2  12     4233.65     3948.04    314.78 o
  -5   2  12      948.13      571.66    217.72 o
  -4   2  12     9643.89    10262.53    966.80 o
  -3   2  12     4545.96     4475.78    476.57 o
  -2   2  12     1882.65     2254.23    146.71 o
  -1   2  12       75.18      286.30    101.19 o
   0   2  12     2282.20     2400.16    109.77 o
   1   2  12      101.11      132.66    132.37 o
   2   2  12     2141.42     2296.21    155.36 o
   3   2  12     4640.63     4369.50    206.21 o
   4   2  12     8902.28     8681.72    364.15 o
   5   2  12      913.66      736.31    208.04 o
   6   2  12     4497.26     4221.94    332.94 o
  -6   3  12     1282.83     1271.30    205.33 o
  -5   3  12      673.23      273.36    364.35 o
  -4   3  12     1061.60     1036.79    150.75 o
  -3   3  12      941.98      446.39    233.17 o
  -2   3  12     2280.35     2612.94    153.90 o
  -1   3  12      344.99      441.14    113.79 o
   0   3  12     8213.49     8924.22    463.37 o
   1   3  12      229.60      291.02    118.81 o
   2   3  12     2735.01     2885.64    143.90 o
   3   3  12      783.93      469.37    138.92 o
   4   3  12     1304.20     1260.80    170.87 o
   5   3  12      806.82      819.80    123.21 o
   6   3  12     1350.08     1635.08    120.99 o
  -5   4  12      790.95      799.68    207.59 o
  -4   4  12      319.98      476.63    293.12 o
  -3   4  12     2336.45     2746.39    169.83 o
  -2   4  12      360.30      497.16    215.32 o
  -1   4  12     3304.12     3662.35    218.70 o
   0   4  12     2940.82     3169.18    141.47 o
   1   4  12     3033.81     3186.11    125.87 o
   2   4  12      514.10      864.78    101.50 o
   3   4  12     2816.64     3076.56    144.30 o
   4   4  12      553.52      474.55    136.68 o
   5   4  12      850.19      869.87    306.73 o
  -4   5  12     1036.55      959.75    173.78 o
  -3   5  12     1849.75     1935.07    202.76 o
  -2   5  12     1517.81     1432.88    192.18 o
  -1   5  12     3158.49     3137.06    138.32 o
   0   5  12     1013.61      968.49    111.23 o
   1   5  12     3287.98     3572.87    144.98 o
   2   5  12     1465.56     1608.71    120.14 o
   3   5  12     1659.17     1662.61    249.50 o
   4   5  12     1120.01     1350.13    112.88 o
  -3   6  12     1801.03     1705.21    149.35 o
  -2   6  12      633.42      740.10    164.06 o
  -1   6  12     3221.88     3430.99    141.25 o
   0   6  12        8.07        9.73    149.15 o
   1   6  12     3128.64     3683.99    143.68 o
   2   6  12      509.42      612.24    177.11 o
   3   6  12     1909.55     2040.10    164.56 o
   0   7  12      192.61      292.10    147.50 o
   1   0  13       44.46      158.93    109.17 o
   2   0  13     4960.91     4929.12    308.81 o
   3   0  13     3907.06     3385.90    134.83 o
   4   0  13      128.93     -119.79    175.45 o
  -4   1  13     1837.14     1970.23    129.49 o
  -3   1  13     1514.63     1706.22    103.61 o
  -2   1  13     2124.21     2364.32    117.36 o
  -1   1  13     1048.86     1035.98     76.43 o
   0   1  13        1.60       54.34    110.25 o
   1   1  13     1192.04      831.33     95.65 o
   2   1  13     2352.85     2632.72    121.54 o
   3   1  13     1574.88     1536.18    104.14 o
   4   1  13     1506.54     1784.76    228.84 o
  -4   2  13      211.09      126.37    218.28 o
  -3   2  13     1628.80     1772.83    149.86 o
  -2   2  13      133.80      224.93    304.57 o
  -1   2  13     2434.29     2701.41    121.32 o
   0   2  13     6229.63     6036.86    226.77 o
   1   2  13     2098.17     2356.21    118.96 o
   2   2  13      210.32     -149.92    331.44 o
   3   2  13     1473.62     1426.69    120.30 o
   4   2  13      212.65      335.73    163.21 o
  -3   3  13     4680.88     4621.23    266.60 o
  -2   3  13      875.13      972.99    141.38 o
  -1   3  13      661.06      613.82    109.13 o
   0   3  13     6333.59     6457.61    249.37 o
   1   3  13      663.95      655.85    100.78 o
   2   3  13     1204.40     1220.44    270.41 o
   3   3  13     4866.61     4661.87    204.84 o
  -2   4  13      622.98      171.00    232.57 o
  -1   4  13      498.57      367.64    168.90 o
   0   4  13      207.34      370.82    129.46 o
   1   4  13      439.45      434.42    166.67 o
   2   4  13      810.99     1016.64    142.40 o
 
